# Supplementary material for: A reference DNA barcode library for Austrian amphibians and reptiles
Source: PLoS One. 2020 Mar 12;15(3):e0229353. doi: 10.1371/journal.pone.0229353 (PMC7067431; doi:10.1371/journal.pone.0229353)
Supplement: S1 Table — All necessary sampling and storage data as well as BOLD and BIN numbers are listed for all samples obtained and barcoded in the present study. (XLS) [file pone.0229353.s001.xls]

## Sheet: BOLD data
Project Code	Process ID	Sample ID	BIN	COI-5P Accession No
BCAHF	BCAHF001-17	Herp1	BOLD:ACE6170
BCAHF	BCAHF002-17	Herp4	BOLD:ACE6170
BCAHF	BCAHF003-17	Herp5	BOLD:ACM1022
BCAHF	BCAHF004-17	Herp6	BOLD:ACM1022
BCAHF	BCAHF005-17	Herp10	BOLD:AAL6213
BCAHF	BCAHF006-17	Herp11	BOLD:AAD1964
BCAHF	BCAHF007-17	Herp12	BOLD:AAD1964
BCAHF	BCAHF008-17	Herp13	BOLD:AAD1964
BCAHF	BCAHF009-17	Herp14	BOLD:AAD4416
BCAHF	BCAHF010-17	Herp15	BOLD:AAD4416
BCAHF	BCAHF011-17	Herp17	BOLD:AAD4416
BCAHF	BCAHF118-17	Herp19
BCAHF	BCAHF012-17	Herp20	BOLD:AAI8496
BCAHF	BCAHF013-17	Herp21	BOLD:AAI8496
BCAHF	BCAHF119-17	Herp24
BCAHF	BCAHF122-19	Herp27	BOLD:AAN9979
BCAHF	BCAHF014-17	Herp28	BOLD:AAM0090
BCAHF	BCAHF015-17	Herp30	BOLD:AAN3045
BCAHF	BCAHF016-17	Herp31	BOLD:AAN3045
BCAHF	BCAHF123-19	Herp32	BOLD:AAM0091
BCAHF	BCAHF017-17	Herp33	BOLD:AAM0091
BCAHF	BCAHF124-19	Herp35	BOLD:AAF8183
BCAHF	BCAHF125-19	Herp36	BOLD:AAF8183
BCAHF	BCAHF018-17	Herp37	BOLD:AAJ3146
BCAHF	BCAHF120-17	Herp39	BOLD:AAJ3146
BCAHF	BCAHF019-17	Herp42	BOLD:AAL9606
BCAHF	BCAHF020-17	Herp43	BOLD:AAL9606
BCAHF	BCAHF021-17	Herp45	BOLD:AAL5946
BCAHF	BCAHF022-17	Herp46	BOLD:AAL5946
BCAHF	BCAHF023-17	Herp47	BOLD:AAL5946
BCAHF	BCAHF024-17	Herp48	BOLD:AAL6710
BCAHF	BCAHF126-19	Herp49	BOLD:AAM0090
BCAHF	BCAHF025-17	Herp50	BOLD:AAL6710
BCAHF	BCAHF026-17	Herp51	BOLD:AAL6710
BCAHF	BCAHF027-17	Herp52	BOLD:ADH1094
BCAHF	BCAHF028-17	Herp54	BOLD:AAN4201
BCAHF	BCAHF029-17	Herp55	BOLD:AAN4201
BCAHF	BCAHF030-17	Herp57	BOLD:ADH3451
BCAHF	BCAHF127-19	Herp60	BOLD:AAC2139
BCAHF	BCAHF031-17	Herp61	BOLD:AAL1420
BCAHF	BCAHF032-17	Herp62	BOLD:AAE0668
BCAHF	BCAHF033-17	Herp63	BOLD:ACE8564
BCAHF	BCAHF034-17	Herp64	BOLD:ACE8564
BCAHF	BCAHF035-17	Herp65	BOLD:ACE8564
BCAHF	BCAHF036-17	Herp66	BOLD:ADG8839
BCAHF	BCAHF037-17	Herp67	BOLD:ACH4056
BCAHF	BCAHF038-17	Herp68	BOLD:AAL1420
BCAHF	BCAHF039-17	Herp69	BOLD:ADH1153
BCAHF	BCAHF040-17	Herp70	BOLD:AAK0900
BCAHF	BCAHF041-17	Herp71	BOLD:AAK0900
BCAHF	BCAHF042-17	Herp72	BOLD:ACE8564
BCAHF	BCAHF043-17	Herp73	BOLD:AAL6640
BCAHF	BCAHF044-17	Herp74	BOLD:AAC2139
BCAHF	BCAHF045-17	Herp75	BOLD:AAL6640
BCAHF	BCAHF046-17	Herp76	BOLD:AAC3031
BCAHF	BCAHF121-17	Herp77	BOLD:AAE0668
BCAHF	BCAHF128-19	Herp78	BOLD:AAE0668
BCAHF	BCAHF129-19	Herp79	BOLD:AAL6663
BCAHF	BCAHF047-17	Herp80	BOLD:AAC5105
BCAHF	BCAHF130-19	Herp81	BOLD:AAC5105
BCAHF	BCAHF131-19	Herp82	BOLD:AAM0090
BCAHF	BCAHF048-17	Herp83	BOLD:AAM0090
BCAHF	BCAHF049-17	Herp84	BOLD:AAC2139
BCAHF	BCAHF050-17	Herp85	BOLD:AAC2139
BCAHF	BOLD:AAC2139	Herp86
BCAHF	BCAHF132-19	Herp87	BOLD:AAL1420
BCAHF	BCAHF052-17	Herp88	BOLD:AAL1420
BCAHF	BCAHF053-17	Herp89	BOLD:AAL6569
BCAHF	BCAHF054-17	Herp90	BOLD:AAK0900
BCAHF	BCAHF055-17	Herp91	BOLD:AAC5105
BCAHF	BCAHF056-17	Herp92	BOLD:AAC5105
BCAHF	BCAHF057-17	Herp93	BOLD:AAH9270
BCAHF	BCAHF058-17	Herp94	BOLD:AAL6669
BCAHF	BCAHF059-17	Herp95	BOLD:AAL6095
BCAHF	BCAHF060-17	Herp96	BOLD:AAL6095
BCAHF	BCAHF061-17	Herp98	BOLD:ACM2231
BCAHF	BCAHF062-17	Herp99	BOLD:AAK0900
BCAHF	BCAHF063-17	Herp100	BOLD:AAL6095
BCAHF	BCAHF064-17	Herp101	BOLD:ADH1153
BCAHF	BCAHF065-17	Herp102	BOLD:ADH1152
BCAHF	BCAHF066-17	Herp103	BOLD:ADH1309
BCAHF	BCAHF067-17	Herp104	BOLD:AAW7158
BCAHF	BCAHF068-17	Herp105	BOLD:AAL6095
BCAHF	BCAHF069-17	Herp106	BOLD:AAL6669
BCAHF	BCAHF070-17	Herp107	BOLD:AAH9270
BCAHF	BCAHF071-17	Herp108	BOLD:AAL6669
BCAHF	BCAHF072-17	Herp109	BOLD:ADH1309
BCAHF	BCAHF073-17	Herp110	BOLD:AAL1420
BCAHF	BCAHF074-17	Herp111	BOLD:AAC3031
BCAHF	BCAHF075-17	Herp112	BOLD:AAL6640
BCAHF	BCAHF076-17	Herp113	BOLD:AAK0900
BCAHF	BCAHF077-17	Herp114	BOLD:AAL6569
BCAHF	BCAHF078-17	Herp115	BOLD:AAL6669
BCAHF	BCAHF079-17	Herp116	BOLD:AAK0900
BCAHF	BCAHF080-17	Herp117	BOLD:ACM2231
BCAHF	BCAHF133-19	Herp118	BOLD:ACE8564
BCAHF	BCAHF134-19	Herp119	BOLD:AAL1420
BCAHF	BCAHF135-19	Herp120	BOLD:AAK0900
BCAHF	BCAHF081-17	Herp121	BOLD:AAK0900
BCAHF	BCAHF082-17	Herp122	BOLD:AAN3045
BCAHF	BCAHF083-17	Herp124	BOLD:AAL6095
BCAHF	BCAHF084-17	Herp126	BOLD:AAK0900
BCAHF	BCAHF085-17	Herp127	BOLD:AAW7158
BCAHF	BCAHF086-17	Herp128	BOLD:ACM2231
BCAHF	BCAHF087-17	Herp129	BOLD:AAL6710
BCAHF	BCAHF088-17	Herp130	BOLD:AAK0900
BCAHF	BCAHF136-19	Herp131	BOLD:AAL9606
BCAHF	BCAHF089-17	Herp132	BOLD:AAL5946
BCAHF	BCAHF090-17	Herp133	BOLD:AAL6710
BCAHF	BCAHF091-17	Herp134	BOLD:ACE6170
BCAHF	BCAHF137-19	Herp135	BOLD:AAK0900
BCAHF	BCAHF092-17	Herp136	BOLD:AAL5946
BCAHF	BCAHF138-19	Herp137	BOLD:AAL6710
BCAHF	BCAHF093-17	Herp138	BOLD:AAH9270
BCAHF	BCAHF094-17	Herp139	BOLD:AAL6213
BCAHF	BCAHF095-17	Herp141	BOLD:AAL5946
BCAHF	BCAHF139-19	Herp146	BOLD:AAK0900
BCAHF	BCAHF096-17	Herp147	BOLD:AAL5946
BCAHF	BCAHF140-19	Herp148	BOLD:ACM1022
BCAHF	BCAHF141-19	Herp149	BOLD:AAL6710
BCAHF	BCAHF097-17	Herp150	BOLD:AAL6710
BCAHF	BCAHF098-17	Herp151	BOLD:AAC2139
BCAHF	BCAHF099-17	Herp152	BOLD:AAM0091
BCAHF	BCAHF100-17	Herp153	BOLD:AAM0091
BCAHF	BCAHF142-19	Herp154	BOLD:AAM0091
BCAHF	BCAHF101-17	Herp155	BOLD:AAD4416
BCAHF	BCAHF102-17	Herp157	BOLD:ACM1720
BCAHF	BCAHF103-17	Herp158	BOLD:AAX3380
BCAHF	BCAHF143-19	Herp159	BOLD:AAN9979
BCAHF	BCAHF104-17	Herp160	BOLD:ADH3024
BCAHF	BCAHF105-17	Herp161	BOLD:AAC5105
BCAHF	BCAHF106-17	Herp162	BOLD:AAL6710
BCAHF	BCAHF144-19	Herp163	BOLD:AAC2139
BCAHF	BCAHF107-17	Herp164	BOLD:AAD4416
BCAHF	BCAHF145-19	Herp165	BOLD:ACE6170
BCAHF	BCAHF108-17	Herp166	BOLD:AAL6213
BCAHF	BCAHF109-17	Herp167	BOLD:AAL6213
BCAHF	BCAHF110-17	Herp168	BOLD:AAL6213
BCAHF	BCAHF111-17	Herp169	BOLD:ACE8564
BCAHF	BCAHF112-17	Herp171	BOLD:AAM0090
BCAHF	BCAHF113-17	Herp174	BOLD:AAL6710
BCAHF	BCAHF146-19	Herp175	BOLD:AAL5946
BCAHF	BCAHF114-17	Herp176	BOLD:AAN4201
BCAHF	BCAHF115-17	Herp177	BOLD:AAC5105
BCAHF	BCAHF116-17	Herp178	BOLD:AAC5105
BCAHF	BCAHF147-19	Herp179	BOLD:AAJ8500
BCAHF	BCAHF148-19	Herp180	BOLD:AAL6663
BCAHF	BCAHF117-17	Herp181
BCAHF	BCAHF149-19	Herp182	BOLD:AAC5105
BCAHF	BCAHF150-19	Herp183	BOLD:AAX3380
BCAHF	BCAHF151-19	Herp185	BOLD:AAX3380
BCAHF	BCAHF152-19	Herp186	BOLD:AAC5105
BCAHF	BCAHF153-19	Herp188	BOLD:ACE8564
BCAHF	BCAHF154-19	Herp189	BOLD:ACE8564
BCAHF	BCAHF155-19	Herp190	BOLD:ACE8564
BCAHF	BCAHF156-19	Herp191	BOLD:AAM0090
BCAHF	BCAHF157-19	Herp192	BOLD:AAL1420
BCAHF	BCAHF158-19	Herp193	BOLD:AAN9979
BCAHF	BCAHF159-19	Herp194	BOLD:AAN9979
BCAHF	BCAHF160-19	Herp195	BOLD:ACE6170
BCAHF	BCAHF161-19	Herp196	BOLD:AAL6663
BCAHF	BCAHF162-19	Herp197	BOLD:AAL6663
BCAHF	BCAHF163-19	Herp198	BOLD:AAL1420
BCAHF	BCAHF164-19	Herp199	BOLD:AAM0091
BCAHF	BCAHF165-19	Herp200	BOLD:AAK0900
BCAHF	BCAHF166-19	Herp202	BOLD:AAJ8500
BCAHF	BCAHF167-19	Herp203	BOLD:AAC2139
BCAHF	BCAHF168-19	Herp204	BOLD:AAL5946
BCAHF	BCAHF169-19	Herp205	BOLD:AAL6710
BCAHF	BCAHF170-19	Herp206	BOLD:AAC2139
BCAHF	BCAHF171-19	Herp207	BOLD:AAL6663
BCAHF	BCAHF172-19	Herp208	BOLD:AAK0900
BCAHF	BCAHF173-19	Herp209	BOLD:AAL6095
BCAHF	BCAHF174-19	Herp210	BOLD:AAC5105
BCAHF	BCAHF175-19	Herp211	BOLD:ADH1309
BCAHF	BCAHF176-19	Herp213	BOLD:AAL5946
BCAHF	BCAHF177-19	Herp214	BOLD:AAL5946
BCAHF	BCAHF178-19	Herp215	BOLD:ADG8839
BCAHF	BCAHF179-19	Herp216	BOLD:ADG8839
BCAHF	BCAHF180-19	Herp217	BOLD:AAJ3146
BCAHF	BCAHF181-19	Herp218	BOLD:AAM0091
BCAHF	BCAHF182-19	Herp221	BOLD:AAL9606
BCAHF	BCAHF183-19	Herp222	BOLD:AAL9606
BCAHF	BCAHF184-19	Herp223	BOLD:AAL9606
BCAHF	BCAHF185-19	Herp224	BOLD:AAN9979
BCAHF	BCAHF186-19	Herp225	BOLD:AAL5946
BCAHF	BCAHF187-19	Herp226	BOLD:AAJ3146
BCAHF	BCAHF188-19	Herp227	BOLD:AAJ3146
BCAHF	BCAHF189-19	Herp228	BOLD:AAL5946
BCAHF	BCAHF190-19	Herp230	BOLD:AAL6710
BCAHF	BCAHF192-19	Herp234	BOLD:AAL9606
BCAHF	BCAHF193-19	Herp235	BOLD:AAM0091
BCAHF	BCAHF194-19	Herp236	BOLD:AAC5105
BCAHF	BCAHF195-19	Herp237	BOLD:AAC5105
BCAHF	BCAHF196-19	Herp238	BOLD:AAL6213
BCAHF	BCAHF197-19	Herp239	BOLD:AAL6213

## Sheet: Specimen data
Sample ID (Bold)	Institution Storing (Bold)	Phylum	Class	Order	Family	Genus	Species	Identifier	Email	Sex	Reproduction	Life Stage	Voucher Status	Collection Date	Country	State	Region	Exact Site	Latitude1	Longitude1
Herp1	Naturhistorisches Museum, Wien	Chordata	Amphibia	Caudata	Salamandridae	Salamandra	salamandra	Koblmüller, Stephan	stephan.koblmueller@uni-graz.at		sexual	adult	Vouchered:Registered Collection		Austria	Tyrol	Wilferertal	Wilferertal
Herp4	Naturhistorisches Museum, Wien	Chordata	Amphibia	Caudata	Salamandridae	Salamandra	salamandra	Koblmüller, Stephan	stephan.koblmueller@uni-graz.at		sexual		Vouchered:Registered Collection		Austria	Upper Austria	St. Ulrich	St. Ulrich
Herp5	Naturhistorisches Museum, Wien	Chordata	Amphibia	Caudata	Salamandridae	Salamandra	atra	Koblmüller, Stephan	stephan.koblmueller@uni-graz.at		sexual		Vouchered:Registered Collection		Austria	Tyrol	Ötztaler Alpen	Zaunhof Richtung Ludwigsbrunner Hütte
Herp6	Naturhistorisches Museum, Wien	Chordata	Amphibia	Caudata	Salamandridae	Salamandra	atra	Koblmüller, Stephan	stephan.koblmueller@uni-graz.at		sexual		Vouchered:Registered Collection		Austria	Upper Austria	Reichraminger Hintergebirge	Sinnreitnerboden
Herp10	Naturhistorisches Museum, Wien	Chordata	Amphibia	Caudata	Salamandridae	Lissotriton	vulgaris	Koblmüller, Stephan	stephan.koblmueller@uni-graz.at		sexual		Vouchered:Registered Collection		Austria	Styria	Graz	Graz Gösting
Herp11	Naturhistorisches Museum, Wien	Chordata	Amphibia	Anura	Bombinatoridae	Bombina	bombina	Koblmüller, Stephan	stephan.koblmueller@uni-graz.at		sexual		Vouchered:Registered Collection		Austria	Lower Austria	Horn	Breitenteich bei Horn
Herp12	Naturhistorisches Museum, Wien	Chordata	Amphibia	Anura	Bombinatoridae	Bombina	bombina	Koblmüller, Stephan	stephan.koblmueller@uni-graz.at		sexual		Vouchered:Registered Collection		Austria	Lower Austria	Wien	Gr. Mühlhaufen bei Schwechat
Herp13	Naturhistorisches Museum, Wien	Chordata	Amphibia	Anura	Bombinatoridae	Bombina	bombina	Koblmüller, Stephan	stephan.koblmueller@uni-graz.at		sexual		Vouchered:Registered Collection		Austria	Burgenland	Andau	Schottergrube 5 km nördlich von Andau
Herp14	Naturhistorisches Museum, Wien	Chordata	Amphibia	Anura	Bombinatoridae	Bombina	variegata	Koblmüller, Stephan	stephan.koblmueller@uni-graz.at		sexual		Vouchered:Registered Collection		Austria	Lower Austria	Waldviertel	Eisenbergeramt
Herp15	Naturhistorisches Museum, Wien	Chordata	Amphibia	Anura	Bombinatoridae	Bombina	variegata	Koblmüller, Stephan	stephan.koblmueller@uni-graz.at		sexual		Vouchered:Registered Collection		Austria	Styria	Mureck	Mureck
Herp17	Naturhistorisches Museum, Wien	Chordata	Amphibia	Anura	Bombinatoridae	Bombina	variegata	Koblmüller, Stephan	stephan.koblmueller@uni-graz.at		sexual		Vouchered:Registered Collection		Austria	Carinthia	Bodental	Märchenwiese im Bodental
Herp19	Naturhistorisches Museum, Wien	Chordata	Amphibia	Anura	Pelobatidae	Pelobates	fuscus	Koblmüller, Stephan	stephan.koblmueller@uni-graz.at		sexual		Vouchered:Registered Collection		Austria	Lower Austria	Marchegg	Köhlergrube-Tümpel im SE von Marchegg
Herp20	Naturhistorisches Museum, Wien	Chordata	Amphibia	Anura	Bufonidae	Bufo	calamita	Koblmüller, Stephan	stephan.koblmueller@uni-graz.at		sexual		Vouchered:Registered Collection		Austria	Lower Austria	Neu-Nagelberg	Neu-Nagelberg
Herp21	Naturhistorisches Museum, Wien	Chordata	Amphibia	Anura	Bufonidae	Bufo	calamita	Koblmüller, Stephan	stephan.koblmueller@uni-graz.at		sexual		Vouchered:Registered Collection		Austria	Lower Austria	Schrems	Schrems
Herp24	Naturhistorisches Museum, Wien	Chordata	Amphibia	Anura	Bufonidae	Bufotes	viridis	Koblmüller, Stephan	stephan.koblmueller@uni-graz.at		sexual		Vouchered:Registered Collection		Austria	Burgenland	Apetlon	Apetlon
Herp27	Naturhistorisches Museum, Wien	Chordata	Amphibia	Anura	Hylidae	Hyla	arborea	Koblmüller, Stephan	stephan.koblmueller@uni-graz.at		sexual		Vouchered:Registered Collection		Austria	Lower Austria	Neu-Nagelberg	Neu-Nagelberg
Herp28	Naturhistorisches Museum, Wien	Chordata	Amphibia	Anura	Ranidae	Rana	dalmatina	Koblmüller, Stephan	stephan.koblmueller@uni-graz.at		sexual		Vouchered:Registered Collection		Austria	Styria	Graz	Graz Andritz
Herp30	Naturhistorisches Museum, Wien	Chordata	Amphibia	Anura	Ranidae	Pelophylax	ridibundus	Koblmüller, Stephan	stephan.koblmueller@uni-graz.at		sexual		Vouchered:Registered Collection		Austria	Burgenland	Neusiedlersee	Neusiedlersee
Herp31	Naturhistorisches Museum, Wien	Chordata	Amphibia	Anura	Ranidae	Pelophylax	lessonae	Koblmüller, Stephan	stephan.koblmueller@uni-graz.at		sexual		Vouchered:Registered Collection		Austria	Burgenland	Neusiedel	Neusiedel am See
Herp32	Naturhistorisches Museum, Wien	Chordata	Amphibia	Anura	Ranidae	Pelophylax	esculenta	Koblmüller, Stephan	stephan.koblmueller@uni-graz.at		sexual		Vouchered:Registered Collection		Austria	Tyrol	St. Leonhard	Naßwiese bei St. Leonhard
Herp33	Naturhistorisches Museum, Wien	Chordata	Amphibia	Anura	Ranidae	Pelophylax	esculenta	Koblmüller, Stephan	stephan.koblmueller@uni-graz.at		sexual		Vouchered:Registered Collection		Austria	Carinthia	Gailtal	Webersee im Gailtal
Herp35	Naturhistorisches Museum, Wien	Chordata	Reptilia	Testudines	Emydidae	Emys	orbicularis	Koblmüller, Stephan	stephan.koblmueller@uni-graz.at		sexual		Vouchered:Registered Collection		Austria	Lower Austria	Eckartsau	Donauauen bei Eckartsau
Herp36	Naturhistorisches Museum, Wien	Chordata	Reptilia	Testudines	Emydidae	Emys	orbicularis	Koblmüller, Stephan	stephan.koblmueller@uni-graz.at		sexual		Vouchered:Registered Collection		Austria	Lower Austria	Lobau	Lobau
Herp37	Naturhistorisches Museum, Wien	Chordata	Reptilia	Squamata	Lacertidae	Lacerta	viridis	Koblmüller, Stephan	stephan.koblmueller@uni-graz.at		sexual		Vouchered:Registered Collection		Austria	Lower Austria	Kritzendorf	Kritzendorf
Herp39	Naturhistorisches Museum, Wien	Chordata	Reptilia	Squamata	Lacertidae	Lacerta	viridis	Koblmüller, Stephan	stephan.koblmueller@uni-graz.at		sexual		Vouchered:Registered Collection		Austria	Burgenland	Eisenstadt-Umgebung	Eisenstadt-Umgebung
Herp42	Naturhistorisches Museum, Wien	Chordata	Reptilia	Squamata	Colubridae	Coronella	austriaca	Koblmüller, Stephan	stephan.koblmueller@uni-graz.at		sexual		Vouchered:Registered Collection		Austria	Upper Austria	St. Ulrich	St. Ulrich
Herp43	Naturhistorisches Museum, Wien	Chordata	Reptilia	Squamata	Colubridae	Coronella	austriaca	Koblmüller, Stephan	stephan.koblmueller@uni-graz.at		sexual		Vouchered:Registered Collection		Austria	Burgenland	Stadtschlaining	Stadtschlaining
Herp45	Naturhistorisches Museum, Wien	Chordata	Reptilia	Squamata	Colubridae	Zamenis	longissimus	Koblmüller, Stephan	stephan.koblmueller@uni-graz.at		sexual		Vouchered:Registered Collection		Austria	Lower Austria	Hainburg	Hainburg
Herp46	Naturhistorisches Museum, Wien	Chordata	Reptilia	Squamata	Colubridae	Zamenis	longissimus	Koblmüller, Stephan	stephan.koblmueller@uni-graz.at		sexual		Vouchered:Registered Collection		Austria	Lower Austria	Hardegg	Hardegg
Herp47	Naturhistorisches Museum, Wien	Chordata	Reptilia	Squamata	Colubridae	Zamenis	longissimus	Koblmüller, Stephan	stephan.koblmueller@uni-graz.at		sexual		Vouchered:Registered Collection		Austria	Upper Austria	St. Ulrich	St. Ulrich
Herp48	Naturhistorisches Museum, Wien	Chordata	Reptilia	Squamata	Colubridae	Natrix	natrix	Koblmüller, Stephan	stephan.koblmueller@uni-graz.at		sexual		Vouchered:Registered Collection		Austria	Tyrol	Sommeregg	Sommeregg
Herp49	Naturhistorisches Museum, Wien	Chordata	Reptilia	Squamata	Colubridae	Natrix	natrix	Koblmüller, Stephan	stephan.koblmueller@uni-graz.at		sexual		Vouchered:Registered Collection		Austria	Lower Austria	St. Pölten	St. Pölten, Spratzern
Herp50	Naturhistorisches Museum, Wien	Chordata	Reptilia	Squamata	Colubridae	Natrix	natrix	Koblmüller, Stephan	stephan.koblmueller@uni-graz.at		sexual		Vouchered:Registered Collection		Austria	Burgenland	Illmitz	Illmitz
Herp51	Naturhistorisches Museum, Wien	Chordata	Reptilia	Squamata	Colubridae	Natrix	natrix	Koblmüller, Stephan	stephan.koblmueller@uni-graz.at		sexual		Vouchered:Registered Collection		Austria	Upper Austria	Mauthausen	Mauthausen Hinterbergerstraße
Herp52	Naturhistorisches Museum, Wien	Chordata	Reptilia	Squamata	Colubridae	Natrix	natrix	Koblmüller, Stephan	stephan.koblmueller@uni-graz.at		sexual		Vouchered:Registered Collection		Austria	Tyrol	Lahntal	Aufgelassener Steinbruch, Lahntal
Herp54	Naturhistorisches Museum, Wien	Chordata	Reptilia	Squamata	Colubridae	Natrix	tessellata	Koblmüller, Stephan	stephan.koblmueller@uni-graz.at		sexual		Vouchered:Registered Collection		Austria	Lower Austria	Hainburg	Hainburg
Herp55	Naturhistorisches Museum, Wien	Chordata	Reptilia	Squamata	Colubridae	Natrix	tessellata	Koblmüller, Stephan	stephan.koblmueller@uni-graz.at		sexual		Vouchered:Registered Collection		Austria	Vienna	Alberner Hafen	Alberner Hafen
Herp57	Naturhistorisches Museum, Wien	Chordata	Reptilia	Squamata	Viperidae	Vipera	ammodytes	Koblmüller, Stephan	stephan.koblmueller@uni-graz.at		sexual		Vouchered:Registered Collection		Austria	Carinthia	Griffen	Griffen
Herp60	Naturhistorisches Museum, Wien	Chordata	Amphibia	Anura	Bufonidae	Bufo	bufo	Koblmüller, Stephan	stephan.koblmueller@uni-graz.at		sexual		Vouchered:Registered Collection		Austria	Tyrol	Brennersee	Brennersee
Herp61	Naturhistorisches Museum, Wien	Chordata	Amphibia	Anura	Ranidae	Rana	arvalis	Koblmüller, Stephan	stephan.koblmueller@uni-graz.at		sexual		Vouchered:Registered Collection		Austria	Vienna	Wien	Donauinsel
Herp62	Naturhistorisches Museum, Wien	Chordata	Amphibia	Caudata	Salamandridae	Triturus	carnifex	Koblmüller, Stephan	stephan.koblmueller@uni-graz.at		sexual		Vouchered:Registered Collection		Austria	Lower Austria	Troppberg	Troppberg
Herp63	Naturhistorisches Museum, Wien	Chordata	Amphibia	Caudata	Salamandridae	Triturus	carnifex	Koblmüller, Stephan	stephan.koblmueller@uni-graz.at		sexual		Vouchered:Registered Collection		Austria	Styria	Kirchberg/Raab	Kirchberg/Raab
Herp64	Naturhistorisches Museum, Wien	Chordata	Amphibia	Caudata	Salamandridae	Triturus	carnifex	Koblmüller, Stephan	stephan.koblmueller@uni-graz.at		sexual		Vouchered:Registered Collection		Austria	Styria	Stadl-Paura	Stadl-Paura
Herp65	Naturhistorisches Museum, Wien	Chordata	Amphibia	Caudata	Salamandridae	Triturus	cristatus	Koblmüller, Stephan	stephan.koblmueller@uni-graz.at		sexual		Vouchered:Registered Collection		Austria	Salzburg	Anthering	Anthering
Herp66	Naturhistorisches Museum, Wien	Chordata	Reptilia	Squamata	Lacertidae	Iberolacerta	horvathii	Koblmüller, Stephan	stephan.koblmueller@uni-graz.at		sexual		Vouchered:Registered Collection		Austria	Carinthia	Doberbachtal	Doberbachtal
Herp67	Naturhistorisches Museum, Wien	Chordata	Amphibia	Anura	Ranidae	Rana	temporaria	Koblmüller, Stephan	stephan.koblmueller@uni-graz.at		sexual		Vouchered:Registered Collection		Austria	Lower Austria	Waldviertel	Ullrichs
Herp68	Naturhistorisches Museum, Wien	Chordata	Amphibia	Anura	Ranidae	Rana	arvalis	Koblmüller, Stephan	stephan.koblmueller@uni-graz.at		sexual		Vouchered:Registered Collection		Austria	Burgenland	Weiden	Weiden
Herp69	Naturhistorisches Museum, Wien	Chordata	Reptilia	Squamata	Lacertidae	Zootoca	vivipara	Koblmüller, Stephan	stephan.koblmueller@uni-graz.at		sexual		Vouchered:Registered Collection		Austria	Carinthia	Mallnitz	Mallnitz
Herp70	Naturhistorisches Museum, Wien	Chordata	Reptilia	Squamata	Anguidae	Anguis	fragilis	Koblmüller, Stephan	stephan.koblmueller@uni-graz.at		sexual		Vouchered:Registered Collection		Austria	Tyrol	Achensee	Achensee
Herp71	Naturhistorisches Museum, Wien	Chordata	Reptilia	Squamata	Anguidae	Anguis	fragilis	Koblmüller, Stephan	stephan.koblmueller@uni-graz.at		sexual		Vouchered:Registered Collection		Austria	Styria	Donnersbach	Donnersbach
Herp72	Naturhistorisches Museum, Wien	Chordata	Amphibia	Caudata	Salamandridae	Triturus	carnifex	Koblmüller, Stephan	stephan.koblmueller@uni-graz.at		sexual		Vouchered:Registered Collection		Austria	Styria	St. Michael/Mur	St. Michael/Mur
Herp73	Naturhistorisches Museum, Wien	Chordata	Reptilia	Squamata	Lacertidae	Podarcis	muralis	Koblmüller, Stephan	stephan.koblmueller@uni-graz.at		sexual		Vouchered:Registered Collection		Austria	Tyrol	Kufstein	Kufstein
Herp74	Naturhistorisches Museum, Wien	Chordata	Amphibia	Anura	Bufonidae	Bufo	bufo	Koblmüller, Stephan	stephan.koblmueller@uni-graz.at		sexual		Vouchered:Registered Collection		Austria	Tyrol	Brennersee	Brennersee
Herp75	Naturhistorisches Museum, Wien	Chordata	Reptilia	Squamata	Lacertidae	Podarcis	muralis	Koblmüller, Stephan	stephan.koblmueller@uni-graz.at		sexual		Vouchered:Registered Collection		Austria	Carinthia	Lesachtal	Lesachtal
Herp76	Naturhistorisches Museum, Wien	Chordata	Amphibia	Caudata	Salamandridae	Triturus	cristatus	Koblmüller, Stephan	stephan.koblmueller@uni-graz.at		sexual		Vouchered:Registered Collection		Austria	Vorarlberg	Lingenau	Lingenau
Herp77	Naturhistorisches Museum, Wien	Chordata	Amphibia	Caudata	Salamandridae	Triturus	dobrogicus	Koblmüller, Stephan	stephan.koblmueller@uni-graz.at		sexual		Vouchered:Registered Collection		Austria	Vienna	Wien	Donauinsel
Herp78	Naturhistorisches Museum, Wien	Chordata	Amphibia	Caudata	Salamandridae	Triturus	dobrogicus	Koblmüller, Stephan	stephan.koblmueller@uni-graz.at		sexual		Vouchered:Registered Collection		Austria	Burgenland	Illmitz	Illmitz
Herp79	Naturhistorisches Museum, Wien	Chordata	Amphibia	Anura	Pelobatidae	Pelobates	fuscus	Koblmüller, Stephan	stephan.koblmueller@uni-graz.at		sexual		Vouchered:Registered Collection		Austria	Vienna	Wien	Donauinsel
Herp80	Naturhistorisches Museum, Wien	Chordata	Amphibia	Caudata	Salamandridae	Ichthyosaura	alpestris	Koblmüller, Stephan	stephan.koblmueller@uni-graz.at		sexual		Vouchered:Registered Collection		Austria	Salzburg	Obertrum	Obertrum
Herp81	Naturhistorisches Museum, Wien	Chordata	Amphibia	Caudata	Salamandridae	Ichthyosaura	alpestris	Koblmüller, Stephan	stephan.koblmueller@uni-graz.at		sexual		Vouchered:Registered Collection		Austria	Lower Austria	Gaaden	Gaaden
Herp82	Naturhistorisches Museum, Wien	Chordata	Amphibia	Anura	Ranidae	Rana	dalmatina	Koblmüller, Stephan	stephan.koblmueller@uni-graz.at		sexual		Vouchered:Registered Collection		Austria
Herp83	Naturhistorisches Museum, Wien	Chordata	Amphibia	Anura	Ranidae	Rana	dalmatina	Koblmüller, Stephan	stephan.koblmueller@uni-graz.at		sexual		Vouchered:Registered Collection		Austria	Lower Austria	Gumpoldskirchen	Gumpoldskirchen
Herp84	Naturhistorisches Museum, Wien	Chordata	Amphibia	Anura	Bufonidae	Bufo	bufo	Koblmüller, Stephan	stephan.koblmueller@uni-graz.at		sexual		Vouchered:Registered Collection		Austria	Lower Austria	Gaaden	Gaaden
Herp85	Naturhistorisches Museum, Wien	Chordata	Amphibia	Anura	Bufonidae	Bufo	bufo	Koblmüller, Stephan	stephan.koblmueller@uni-graz.at		sexual		Vouchered:Registered Collection		Austria	Lower Austria	Waldviertel	Litschau
Herp86	Naturhistorisches Museum, Wien	Chordata	Amphibia	Anura	Bufonidae	Bufo	bufo	Koblmüller, Stephan	stephan.koblmueller@uni-graz.at		sexual		Vouchered:Registered Collection		Austria	Salzburg	Obertrum	Obertrum
Herp87	Naturhistorisches Museum, Wien	Chordata	Amphibia	Anura	Ranidae	Rana	arvalis	Koblmüller, Stephan	stephan.koblmueller@uni-graz.at		sexual		Vouchered:Registered Collection		Austria	Lower Austria	Heidenreichstein	Brüneiteich, Thaures bei Heidenreichstein
Herp88	Naturhistorisches Museum, Wien	Chordata	Amphibia	Anura	Ranidae	Rana	arvalis	Koblmüller, Stephan	stephan.koblmueller@uni-graz.at		sexual		Vouchered:Registered Collection		Austria	Carinthia	Gösselsdorf	Gösselsdorf
Herp89	Naturhistorisches Museum, Wien	Chordata	Reptilia	Squamata	Lacertidae	Zootoca	vivipara	Koblmüller, Stephan	stephan.koblmueller@uni-graz.at		sexual		Vouchered:Registered Collection		Austria	Lower Austria	Heidenreichstein	Thaures bei Heidenreichstein
Herp90	Naturhistorisches Museum, Wien	Chordata	Reptilia	Squamata	Anguidae	Anguis	fragilis	Koblmüller, Stephan	stephan.koblmueller@uni-graz.at		sexual		Vouchered:Registered Collection		Austria	Vienna	Weidlingau	Weidlingau, Wurzbachtal
Herp91	Naturhistorisches Museum, Wien	Chordata	Amphibia	Caudata	Salamandridae	Ichthyosaura	alpestris	Koblmüller, Stephan	stephan.koblmueller@uni-graz.at		sexual		Vouchered:Registered Collection		Austria	Styria	Triebener Tauern	Triebener Tauern
Herp92	Naturhistorisches Museum, Wien	Chordata	Amphibia	Caudata	Salamandridae	Ichthyosaura	alpestris	Koblmüller, Stephan	stephan.koblmueller@uni-graz.at		sexual		Vouchered:Registered Collection		Austria	Carinthia	Stranig	Stranig
Herp93	Naturhistorisches Museum, Wien	Chordata	Reptilia	Squamata	Lacertidae	Podarcis	muralis	Koblmüller, Stephan	stephan.koblmueller@uni-graz.at		sexual		Vouchered:Registered Collection		Austria	Styria	Rein	Rein
Herp94	Naturhistorisches Museum, Wien	Chordata	Reptilia	Squamata	Lacertidae	Lacerta	agilis	Koblmüller, Stephan	stephan.koblmueller@uni-graz.at		sexual		Vouchered:Registered Collection		Austria	Carinthia	Lavanttal	Lavanttal
Herp95	Naturhistorisches Museum, Wien	Chordata	Amphibia	Anura	Ranidae	Rana	temporaria	Koblmüller, Stephan	stephan.koblmueller@uni-graz.at		sexual		Vouchered:Registered Collection		Austria	Carinthia	Stranig	Stranig
Herp96	Naturhistorisches Museum, Wien	Chordata	Amphibia	Anura	Ranidae	Rana	temporaria	Koblmüller, Stephan	stephan.koblmueller@uni-graz.at		sexual		Vouchered:Registered Collection		Austria	Styria	Triebener Tauern	Triebener Tauern
Herp98	Naturhistorisches Museum, Wien	Chordata	Reptilia	Squamata	Viperidae	Vipera	berus	Koblmüller, Stephan	stephan.koblmueller@uni-graz.at		sexual		Vouchered:Registered Collection		Austria	Carinthia	Karnische Alpen	Straniger Alm
Herp99	Naturhistorisches Museum, Wien	Chordata	Reptilia	Squamata	Anguidae	Anguis	fragilis	Koblmüller, Stephan	stephan.koblmueller@uni-graz.at		sexual		Vouchered:Registered Collection		Austria	Carinthia	Rattendorf	Rattendorf
Herp100	Naturhistorisches Museum, Wien	Chordata	Amphibia	Anura	Ranidae	Rana	temporaria	Koblmüller, Stephan	stephan.koblmueller@uni-graz.at		sexual		Vouchered:Registered Collection		Austria	Salzburg	Stubachtal	Stubachtal
Herp101	Naturhistorisches Museum, Wien	Chordata	Reptilia	Squamata	Lacertidae	Zootoca	vivipara	Koblmüller, Stephan	stephan.koblmueller@uni-graz.at		sexual		Vouchered:Registered Collection		Austria	Carinthia	Koralm	Koralm
Herp102	Naturhistorisches Museum, Wien	Chordata	Reptilia	Squamata	Lacertidae	Zootoca	vivipara	Koblmüller, Stephan	stephan.koblmueller@uni-graz.at		sexual		Vouchered:Registered Collection		Austria	Carinthia	Karnische Alpen	Straniger Alm
Herp103	Naturhistorisches Museum, Wien	Chordata	Reptilia	Squamata	Lacertidae	Zootoca	vivipara	Koblmüller, Stephan	stephan.koblmueller@uni-graz.at		sexual		Vouchered:Registered Collection		Austria	Lower Austria	Schneeberg	Schneeberg
Herp104	Naturhistorisches Museum, Wien	Chordata	Reptilia	Squamata	Viperidae	Vipera	berus	Koblmüller, Stephan	stephan.koblmueller@uni-graz.at		sexual		Vouchered:Registered Collection		Austria	Lower Austria	Heidenreichstein	Thaures, Brüneiteich
Herp105	Naturhistorisches Museum, Wien	Chordata	Amphibia	Anura	Ranidae	Rana	temporaria	Koblmüller, Stephan	stephan.koblmueller@uni-graz.at		sexual		Vouchered:Registered Collection		Austria	Styria	Wagna	Sulmspitz
Herp106	Naturhistorisches Museum, Wien	Chordata	Reptilia	Squamata	Lacertidae	Lacerta	agilis	Koblmüller, Stephan	stephan.koblmueller@uni-graz.at		sexual		Vouchered:Registered Collection		Austria	Burgenland	Illmitz	Illmitz
Herp107	Naturhistorisches Museum, Wien	Chordata	Reptilia	Squamata	Lacertidae	Podarcis	muralis	Koblmüller, Stephan	stephan.koblmueller@uni-graz.at		sexual		Vouchered:Registered Collection		Austria	Lower Austria	Baden	Baden
Herp108	Naturhistorisches Museum, Wien	Chordata	Reptilia	Squamata	Lacertidae	Lacerta	agilis	Koblmüller, Stephan	stephan.koblmueller@uni-graz.at		sexual		Vouchered:Registered Collection		Austria	Lower Austria	Lassingtal	Lassingtal
Herp109	Naturhistorisches Museum, Wien	Chordata	Reptilia	Squamata	Lacertidae	Zootoca	vivipara	Koblmüller, Stephan	stephan.koblmueller@uni-graz.at		sexual		Vouchered:Registered Collection		Austria	Burgenland	Neudegg	Neudegg
Herp110	Naturhistorisches Museum, Wien	Chordata	Amphibia	Anura	Ranidae	Rana	arvalis	Koblmüller, Stephan	stephan.koblmueller@uni-graz.at		sexual		Vouchered:Registered Collection		Austria	Lower Austria	Heidenreichstein	Brüneiteich, Thaures bei Heidenreichstein
Herp111	Naturhistorisches Museum, Wien	Chordata	Amphibia	Caudata	Salamandridae	Triturus	cristatus	Koblmüller, Stephan	stephan.koblmueller@uni-graz.at		sexual		Vouchered:Registered Collection		Austria	Upper Austria	Bad Zell	Bad Zell
Herp112	Naturhistorisches Museum, Wien	Chordata	Reptilia	Squamata	Lacertidae	Podarcis	muralis	Koblmüller, Stephan	stephan.koblmueller@uni-graz.at		sexual		Vouchered:Registered Collection		Austria	Lower Austria	Ötscher	Ötscher
Herp113	Naturhistorisches Museum, Wien	Chordata	Reptilia	Squamata	Anguidae	Anguis	fragilis	Koblmüller, Stephan	stephan.koblmueller@uni-graz.at		sexual		Vouchered:Registered Collection		Austria	Salzburg	Wallersee	Wallersee
Herp114	Naturhistorisches Museum, Wien	Chordata	Reptilia	Squamata	Lacertidae	Zootoca	vivipara	Koblmüller, Stephan	stephan.koblmueller@uni-graz.at		sexual		Vouchered:Registered Collection		Austria	Upper Austria	Almsee	Almsee
Herp115	Naturhistorisches Museum, Wien	Chordata	Reptilia	Squamata	Lacertidae	Lacerta	agilis	Koblmüller, Stephan	stephan.koblmueller@uni-graz.at		sexual		Vouchered:Registered Collection		Austria	Upper Austria	Almsee	Almsee
Herp116	Naturhistorisches Museum, Wien	Chordata	Reptilia	Squamata	Anguidae	Anguis	fragilis	Koblmüller, Stephan	stephan.koblmueller@uni-graz.at		sexual		Vouchered:Registered Collection		Austria	Upper Austria	Almsee	Almsee
Herp117	Naturhistorisches Museum, Wien	Chordata	Reptilia	Squamata	Viperidae	Vipera	berus	Koblmüller, Stephan	stephan.koblmueller@uni-graz.at		sexual		Vouchered:Registered Collection		Austria	Salzburg	Stubachtal	Stubachtal
Herp118	Naturhistorisches Museum, Wien	Chordata	Amphibia	Caudata	Salamandridae	Triturus	carnifex	Koblmüller, Stephan	stephan.koblmueller@uni-graz.at		sexual		Vouchered:Registered Collection	12/03/2015	Austria	Styria	Glanz/Weinstraße	Glanz 74
Herp119	Naturhistorisches Museum, Wien	Chordata	Amphibia	Anura	Ranidae	Rana	arvalis	Koblmüller, Stephan	stephan.koblmueller@uni-graz.at		sexual		Vouchered:Registered Collection	02/04/2015	Austria	Carinthia	St. Veit	St. Veit
Herp120	Naturhistorisches Museum, Wien	Chordata	Reptilia	Squamata	Anguidae	Anguis	fragilis	Koblmüller, Stephan	stephan.koblmueller@uni-graz.at		sexual		Vouchered:Registered Collection	06/07/1905	Austria	Styria	St. Josef	St. Josef
Herp121	Naturhistorisches Museum, Wien	Chordata	Reptilia	Squamata	Anguidae	Anguis	fragilis	Koblmüller, Stephan	stephan.koblmueller@uni-graz.at		sexual		Vouchered:Registered Collection	06/05/2015	Austria	Styria	Graz	Waltendorf
Herp122	Landesmuseen Linz, Biologiezentrum	Chordata	Amphibia	Anura	Ranidae	Pelophylax	ridibundus	Koblmüller, Stephan	stephan.koblmueller@uni-graz.at		sexual		Vouchered:Registered Collection	18/02/2015	Austria	Vienna	Wien	Zaubertal, Koppstraße 39
Herp124	Landesmuseen Linz, Biologiezentrum	Chordata	Amphibia	Anura	Ranidae	Rana	temporaria	Koblmüller, Stephan	stephan.koblmueller@uni-graz.at		sexual		Vouchered:Registered Collection	24/07/2006	Austria	Upper Austria	Windischgarsten	Dambach bei Windischgarsten
Herp126	Landesmuseen Linz, Biologiezentrum	Chordata	Reptilia	Squamata	Anguidae	Anguis	fragilis	Koblmüller, Stephan	stephan.koblmueller@uni-graz.at		sexual		Vouchered:Registered Collection	20/12/2004	Austria	Upper Austria	Puchenau	Am Steinbruch 24
Herp127	Landesmuseen Linz, Biologiezentrum	Chordata	Reptilia	Squamata	Viperidae	Vipera	berus	Koblmüller, Stephan	stephan.koblmueller@uni-graz.at		sexual		Vouchered:Registered Collection	13/06/2006	Austria	Upper Austria	Liebenau	Liebenau, Ruben
Herp128	Landesmuseen Linz, Biologiezentrum	Chordata	Reptilia	Squamata	Viperidae	Vipera	berus	Koblmüller, Stephan	stephan.koblmueller@uni-graz.at		sexual		Vouchered:Registered Collection	07/02/2007	Austria	Upper Austria	Grünau/Almtal	Almsee, 1 km SE Jager
Herp129	Landesmuseen Linz, Biologiezentrum	Chordata	Reptilia	Squamata	Colubridae	Natrix	natrix	Koblmüller, Stephan	stephan.koblmueller@uni-graz.at		sexual		Vouchered:Registered Collection	24/04/2007	Austria	Upper Austria	Kleinraming	Kleinkohlergraben
Herp130	Landesmuseen Linz, Biologiezentrum	Chordata	Reptilia	Squamata	Anguidae	Anguis	fragilis	Koblmüller, Stephan	stephan.koblmueller@uni-graz.at		sexual		Vouchered:Registered Collection	18/06/2007	Austria	Upper Austria	Eberschwang	Eberschwang
Herp131	Landesmuseen Linz, Biologiezentrum	Chordata	Reptilia	Squamata	Colubridae	Coronella	austriaca	Koblmüller, Stephan	stephan.koblmueller@uni-graz.at		sexual		Vouchered:Registered Collection	27/01/2011	Austria	Upper Austria	Ranshofen	Ranshofen, Unterrothenbuch
Herp132	Landesmuseen Linz, Biologiezentrum	Chordata	Reptilia	Squamata	Colubridae	Zamenis	longissimus	Koblmüller, Stephan	stephan.koblmueller@uni-graz.at		sexual		Vouchered:Registered Collection	27/01/2011	Austria	Upper Austria	Eschelberg	Eschelberg, Rodltal
Herp133	Landesmuseen Linz, Biologiezentrum	Chordata	Reptilia	Squamata	Colubridae	Natrix	natrix	Koblmüller, Stephan	stephan.koblmueller@uni-graz.at		sexual		Vouchered:Registered Collection	13/08/2013	Austria	Upper Austria	Gutau	Gutenbrunner Leiten, Waldaisttal
Herp134	Landesmuseen Linz, Biologiezentrum	Chordata	Amphibia	Caudata	Salamandridae	Salamandra	salamandra	Koblmüller, Stephan	stephan.koblmueller@uni-graz.at		sexual		Vouchered:Registered Collection	11/12/2003	Austria	Upper Austria	Windischgarsten	Dambach bei Windischgarsten
Herp135	Naturhistorisches Museum, Wien	Chordata	Reptilia	Squamata	Anguidae	Anguis	fragilis	Koblmüller, Stephan	stephan.koblmueller@uni-graz.at		sexual		Vouchered:Registered Collection	01/05/2015	Austria	Styria	St. Josef	St. Josef
Herp136	Naturhistorisches Museum, Wien	Chordata	Reptilia	Squamata	Colubridae	Zamenis	longissimus	Koblmüller, Stephan	stephan.koblmueller@uni-graz.at		sexual		Vouchered:Registered Collection	12/06/2015	Austria	Burgenland	Breitenbrunn	Thenauriegel
Herp137	Naturhistorisches Museum, Wien	Chordata	Reptilia	Squamata	Colubridae	Natrix	natrix	Koblmüller, Stephan	stephan.koblmueller@uni-graz.at		sexual		Vouchered:Registered Collection	22/05/2015	Austria	Styria	St. Josef	St. Josef
Herp138	Naturhistorisches Museum, Wien	Chordata	Reptilia	Squamata	Lacertidae	Podarcis	muralis	Koblmüller, Stephan	stephan.koblmueller@uni-graz.at		sexual		Vouchered:Registered Collection	24/05/2015	Austria	Styria	Wildon	Buchberg
Herp139	Naturhistorisches Museum, Wien	Chordata	Amphibia	Caudata	Salamandridae	Lissotriton	vulgaris	Koblmüller, Stephan	stephan.koblmueller@uni-graz.at		sexual		Vouchered:Registered Collection	29/06/2015	Austria	Styria	Graz	Botanischer Garten Graz
Herp141	Haus der Natur, Museum, Salzburg	Chordata	Reptilia	Squamata	Colubridae	Zamenis	longissimus	Koblmüller, Stephan	stephan.koblmueller@uni-graz.at		sexual		Vouchered:Registered Collection	12/06/2011	Austria	Tyrol	Stumm Ortsgebiet	Stumm Ortsgebiet
Herp146	Haus der Natur, Museum, Salzburg	Chordata	Reptilia	Squamata	Anguidae	Anguis	fragilis	Koblmüller, Stephan	stephan.koblmueller@uni-graz.at		sexual		Vouchered:Registered Collection	09/05/2011	Austria	Salzburg	Haunsberg	Nußdorf am Haunsberg
Herp147	Haus der Natur, Museum, Salzburg	Chordata	Reptilia	Squamata	Colubridae	Zamenis	longissimus	Koblmüller, Stephan	stephan.koblmueller@uni-graz.at		sexual		Vouchered:Registered Collection	06/05/2014	Austria	Salzburg	Kuchl	Kuchl, Georgenberg
Herp148	Naturhistorisches Museum, Wien	Chordata	Amphibia	Caudata	Salamandridae	Salamandra	atra	Koblmüller, Stephan	stephan.koblmueller@uni-graz.at		sexual		Vouchered:Registered Collection	17/06/2015	Austria	Styria	Hochschwab	Hochschwab
Herp149	Naturhistorisches Museum, Wien	Chordata	Reptilia	Squamata	Colubridae	Natrix	natrix	Koblmüller, Stephan	stephan.koblmueller@uni-graz.at		sexual		Vouchered:Registered Collection	03/06/2015	Austria	Styria	Gleinalm	Gleinalm
Herp150	Naturhistorisches Museum, Wien	Chordata	Reptilia	Squamata	Colubridae	Natrix	natrix	Koblmüller, Stephan	stephan.koblmueller@uni-graz.at		sexual		Vouchered:Registered Collection		Austria	Styria	Graz	Graz
Herp151	Naturhistorisches Museum, Wien	Chordata	Amphibia	Anura	Bufonidae	Bufo	bufo	Koblmüller, Stephan	stephan.koblmueller@uni-graz.at		sexual		Vouchered:Registered Collection		Austria	Styria	St. Josef	St. Josef
Herp152	Naturhistorisches Museum, Wien	Chordata	Amphibia	Anura	Ranidae	Pelophylax	esculenta	Koblmüller, Stephan	stephan.koblmueller@uni-graz.at		sexual		Vouchered:Registered Collection	06/09/2015	Austria	Styria	St. Josef	St. Josef
Herp153	Naturhistorisches Museum, Wien	Chordata	Amphibia	Anura	Ranidae	Pelophylax	esculenta	Koblmüller, Stephan	stephan.koblmueller@uni-graz.at		sexual		Vouchered:Registered Collection	07/09/2015	Austria	Styria	St. Josef	St. Josef
Herp154	Naturhistorisches Museum, Wien	Chordata	Amphibia	Anura	Ranidae	Pelophylax	esculenta	Koblmüller, Stephan	stephan.koblmueller@uni-graz.at		sexual		Vouchered:Registered Collection	08/09/2015	Austria	Styria	St. Josef	St. Josef
Herp155	Naturhistorisches Museum, Wien	Chordata	Amphibia	Anura	Bombinatoridae	Bombina	variegata	Koblmüller, Stephan	stephan.koblmueller@uni-graz.at		sexual		Vouchered:Registered Collection	19/09/2015	Austria	Styria	St. Josef	St. Josef
Herp157	inatura, Dornbirn	Chordata	Reptilia	Squamata	Colubridae	Natrix	natrix	Koblmüller, Stephan	stephan.koblmueller@uni-graz.at		sexual		Vouchered:Registered Collection	18/05/2015	Austria	Vorarlberg	Bregenz	Bregenz
Herp158	inatura, Dornbirn	Chordata	Reptilia	Squamata	Colubridae	Natrix	natrix helvetica	Koblmüller, Stephan	stephan.koblmueller@uni-graz.at		sexual		Vouchered:Registered Collection	13/05/2015	Austria	Vorarlberg	Birken	Birken
Herp159	inatura, Dornbirn	Chordata	Amphibia	Anura	Hylidae	Hyla	arborea	Koblmüller, Stephan	stephan.koblmueller@uni-graz.at		sexual		Vouchered:Registered Collection	02/05/2013	Austria	Vorarlberg	Bregenz	Bregenz
Herp160	inatura, Dornbirn	Chordata	Amphibia	Anura	Ranidae	Pelophylax	esculenta	Koblmüller, Stephan	stephan.koblmueller@uni-graz.at		sexual		Vouchered:Registered Collection	22/05/2014	Austria	Vorarlberg	Bregenz	Bregenz
Herp161	inatura, Dornbirn	Chordata	Amphibia	Caudata	Salamandridae	Ichthyosaura	alpestris	Koblmüller, Stephan	stephan.koblmueller@uni-graz.at		sexual		Vouchered:Registered Collection	02/04/2005	Austria	Vorarlberg	Dornbirn	Dornbirn
Herp162	Naturhistorisches Museum, Wien	Chordata	Reptilia	Squamata	Colubridae	Natrix	natrix	Koblmüller, Stephan	stephan.koblmueller@uni-graz.at		sexual		Vouchered:Registered Collection	21/10/2015	Austria	Styria	Stainz	Stainz
Herp163	Naturhistorisches Museum, Wien	Chordata	Amphibia	Anura	Bufonidae	Bufo	bufo	Koblmüller, Stephan	stephan.koblmueller@uni-graz.at		sexual		Vouchered:Registered Collection	01/03/2015	Austria	Styria	Glanz/Weinstraße	Glanz an der Weinstraße
Herp164	Naturhistorisches Museum, Wien	Chordata	Amphibia	Anura	Bombinatoridae	Bombina	variegata	Koblmüller, Stephan	stephan.koblmueller@uni-graz.at		sexual		Vouchered:Registered Collection	01/03/2015	Austria	Styria	Glanz/Weinstraße	Glanz an der Weinstraße
Herp165	Naturhistorisches Museum, Wien	Chordata	Amphibia	Caudata	Salamandridae	Salamandra	salamandra	Koblmüller, Stephan	stephan.koblmueller@uni-graz.at		sexual		Vouchered:Registered Collection	09/12/2015	Austria	Styria	Graz	Gösting
Herp166	Naturhistorisches Museum, Wien	Chordata	Amphibia	Caudata	Salamandridae	Lissotriton	vulgaris	Koblmüller, Stephan	stephan.koblmueller@uni-graz.at		sexual		Vouchered:Registered Collection	25/02/2016	Austria	Styria	Kirchberg/Raab	Kirchberg/Raab
Herp167	Naturhistorisches Museum, Wien	Chordata	Amphibia	Caudata	Salamandridae	Lissotriton	vulgaris	Koblmüller, Stephan	stephan.koblmueller@uni-graz.at		sexual		Vouchered:Registered Collection	25/02/2016	Austria	Styria	Kirchberg/Raab	Kirchberg/Raab
Herp168	Naturhistorisches Museum, Wien	Chordata	Amphibia	Caudata	Salamandridae	Lissotriton	vulgaris	Koblmüller, Stephan	stephan.koblmueller@uni-graz.at		sexual		Vouchered:Registered Collection	25/02/2016	Austria	Styria	Kirchberg/Raab	Kirchberg/Raab
Herp169	Naturhistorisches Museum, Wien	Chordata	Amphibia	Caudata	Salamandridae	Triturus	carnifex	Koblmüller, Stephan	stephan.koblmueller@uni-graz.at		sexual		Vouchered:Registered Collection	20/11/2015	Austria	Styria	Grünau/Lassnitz	Grünau/Lassnitz
Herp171	Naturhistorisches Museum, Wien	Chordata	Amphibia	Anura	Ranidae	Rana	dalmatina	Koblmüller, Stephan	stephan.koblmueller@uni-graz.at		sexual		Vouchered:Registered Collection	08/03/2016	Austria	Styria	Graz	Gösting
Herp174	Naturhistorisches Museum, Wien	Chordata	Reptilia	Squamata	Colubridae	Natrix	natrix	Koblmüller, Stephan	stephan.koblmueller@uni-graz.at		sexual		Vouchered:Registered Collection	29/05/2016	Austria	Styria	Thal	Thal
Herp175	Naturhistorisches Museum, Wien	Chordata	Reptilia	Squamata	Colubridae	Zamenis	longissimus	Koblmüller, Stephan	stephan.koblmueller@uni-graz.at		sexual		Vouchered:Registered Collection	10/09/2016	Austria	Styria	Thal	Thal
Herp176	Naturhistorisches Museum, Wien	Chordata	Reptilia	Squamata	Colubridae	Natrix	tessellata	Koblmüller, Stephan	stephan.koblmueller@uni-graz.at		sexual		Vouchered:Registered Collection	07/06/2016	Austria	Styria	Gleinstätten/Sulm	Gleinstätten an der Sulm
Herp177	Naturhistorisches Museum, Wien	Chordata	Amphibia	Caudata	Salamandridae	Ichthyosaura	alpestris	Koblmüller, Stephan	stephan.koblmueller@uni-graz.at		sexual		Vouchered:Registered Collection	06/07/2016	Austria	Styria	Glanz/Weinstraße	Glanz an der Weinstraße
Herp178	Naturhistorisches Museum, Wien	Chordata	Amphibia	Caudata	Salamandridae	Ichthyosaura	alpestris	Koblmüller, Stephan	stephan.koblmueller@uni-graz.at		sexual		Vouchered:Registered Collection	06/07/2016	Austria	Styria	Glanz/Weinstraße	Glanz an der Weinstraße
Herp179	Naturhistorisches Museum, Wien	Chordata	Amphibia	Anura	Bufonidae	Bufotes	viridis	Koblmüller, Stephan	stephan.koblmueller@uni-graz.at		sexual		Vouchered:Registered Collection	11/07/2016	Austria	Vienna	Hirschstetten	Badeteich Hirschstetten
Herp180	Naturhistorisches Museum, Wien	Chordata	Amphibia	Anura	Pelobatidae	Pelobates	fuscus	Koblmüller, Stephan	stephan.koblmueller@uni-graz.at		sexual		Vouchered:Registered Collection	2016	Austria	Styria	Kirchberg/Raab	Kirchberg/Raab
Herp181	inatura, Dornbirn	Chordata	Reptilia	Squamata	Colubridae	Natrix	natrix	Koblmüller, Stephan	stephan.koblmueller@uni-graz.at		sexual		Vouchered:Registered Collection		Austria	Vorarlberg	Vorarlberg
Herp182	inatura, Dornbirn	Chordata	Amphibia	Caudata	Salamandridae	Ichthyosaura	alpestris	Koblmüller, Stephan	stephan.koblmueller@uni-graz.at		sexual		Vouchered:Registered Collection		Austria	Vorarlberg	Vorarlberg
Herp183	inatura, Dornbirn	Chordata	Reptilia	Squamata	Colubridae	Natrix	natrix	Koblmüller, Stephan	stephan.koblmueller@uni-graz.at		sexual		Vouchered:Registered Collection		Austria	Vorarlberg	Vorarlberg
Herp185	inatura, Dornbirn	Chordata	Reptilia	Squamata	Colubridae	Natrix	natrix	Koblmüller, Stephan	stephan.koblmueller@uni-graz.at		sexual		Vouchered:Registered Collection		Austria	Vorarlberg	Vorarlberg
Herp186	inatura, Dornbirn	Chordata	Amphibia	Caudata	Salamandridae	Ichthyosaura	alpestris	Koblmüller, Stephan	stephan.koblmueller@uni-graz.at		sexual		Vouchered:Registered Collection		Austria	Vorarlberg	Vorarlberg
Herp188	Universalmuseum Joanneum, Graz	Chordata	Amphibia	Caudata	Salamandridae	Triturus	carnifex	Koblmüller, Stephan	stephan.koblmueller@uni-graz.at		sexual		Vouchered:Registered Collection		Austria	Styria	Vorarlberg
Herp189	Universalmuseum Joanneum, Graz	Chordata	Amphibia	Caudata	Salamandridae	Triturus	carnifex	Koblmüller, Stephan	stephan.koblmueller@uni-graz.at		sexual		Vouchered:Registered Collection		Austria	Styria	Vorarlberg
Herp190	Universalmuseum Joanneum, Graz	Chordata	Amphibia	Caudata	Salamandridae	Triturus	carnifex	Koblmüller, Stephan	stephan.koblmueller@uni-graz.at		sexual		Vouchered:Registered Collection		Austria	Styria	Vorarlberg
Herp191	Naturhistorisches Museum, Wien	Chordata	Amphibia	Anura	Ranidae	Rana	dalmatina	Koblmüller, Stephan	stephan.koblmueller@uni-graz.at		sexual		Vouchered:Registered Collection	18/03/2017	Austria	Styria	Graz	Autal bei Graz
Herp192	Naturhistorisches Museum, Wien	Chordata	Amphibia	Anura	Ranidae	Rana	dalmatina/arbvalis	Koblmüller, Stephan	stephan.koblmueller@uni-graz.at		sexual		Vouchered:Registered Collection	20/03/2017	Austria	Styria	Bad Radkersburg	Rabenhofteiche
Herp193	Naturhistorisches Museum, Wien	Chordata	Amphibia	Anura	Hylidae	Hyla	arborea	Koblmüller, Stephan	stephan.koblmueller@uni-graz.at		sexual		Vouchered:Registered Collection	10/04/2017	Austria	Styria	Kirchberg/Raab	Kirchberg/Raab
Herp194	Naturhistorisches Museum, Wien	Chordata	Amphibia	Anura	Hylidae	Hyla	arborea	Koblmüller, Stephan	stephan.koblmueller@uni-graz.at		sexual		Vouchered:Registered Collection	10/04/2017	Austria	Styria	Kirchberg/Raab	Kirchberg/Raab
Herp195	Naturhistorisches Museum, Wien	Chordata	Amphibia	Caudata	Salamandridae	Salamandra	salamandra	Koblmüller, Stephan	stephan.koblmueller@uni-graz.at		sexual		Vouchered:Registered Collection	02/05/2017	Austria	Styria	St. Josef
Herp196	Naturhistorisches Museum, Wien	Chordata	Amphibia	Anura	Pelobatidae	Pelobates	fuscus	Koblmüller, Stephan	stephan.koblmueller@uni-graz.at		sexual		Vouchered:Registered Collection	02/04/2017	Austria	Styria	Bad Radkersburg	Rabenhofteiche
Herp197	Naturhistorisches Museum, Wien	Chordata	Amphibia	Anura	Pelobatidae	Pelobates	fuscus	Koblmüller, Stephan	stephan.koblmueller@uni-graz.at		sexual		Vouchered:Registered Collection	02/04/2017	Austria	Styria	Bad Radkersburg	Rabenhofteiche
Herp198	Naturhistorisches Museum, Wien	Chordata	Amphibia	Anura	Ranidae	Rana	arvalis	Koblmüller, Stephan	stephan.koblmueller@uni-graz.at		sexual		Vouchered:Registered Collection	02/04/2017	Austria	Styria	Bad Radkersburg	Rabenhofteiche
Herp199	Naturhistorisches Museum, Wien	Chordata	Amphibia	Anura	Ranidae	Pelophylax	esculenta	Koblmüller, Stephan	stephan.koblmueller@uni-graz.at		sexual		Vouchered:Registered Collection	02/04/2017	Austria	Styria	Bad Radkersburg	Rabenhofteiche
Herp200	Naturhistorisches Museum, Wien	Chordata	Reptilia	Squamata	Anguidae	Anguis	fragilis	Koblmüller, Stephan	stephan.koblmueller@uni-graz.at		sexual		Vouchered:Registered Collection	01/04/2017	Austria	Styria	Graz	Weizbachweg 40	47.1110000000	15.4370000000
Herp202	Naturhistorisches Museum, Wien	Chordata	Amphibia	Anura	Bufonidae	Bufotes	viridis	Koblmüller, Stephan	stephan.koblmueller@uni-graz.at		sexual		Vouchered:Registered Collection	02/06/2017	Austria	Burgenland	Illmitz
Herp203	Naturhistorisches Museum, Wien	Chordata	Amphibia	Anura	Bufonidae	Bufo	bufo	Koblmüller, Stephan	stephan.koblmueller@uni-graz.at		sexual		Vouchered:Registered Collection	05/06/2017	Austria	Styria	Leutschach/Weinstraße	Remschnigg 28
Herp204	Naturhistorisches Museum, Wien	Chordata	Reptilia	Squamata	Colubridae	Zamenis	longissimus	Koblmüller, Stephan	stephan.koblmueller@uni-graz.at		sexual		Vouchered:Registered Collection	28/06/2017	Austria	Styria	Graz	Baiernstraße 44
Herp205	Naturhistorisches Museum, Wien	Chordata	Reptilia	Squamata	Colubridae	Natrix	natrix	Koblmüller, Stephan	stephan.koblmueller@uni-graz.at		sexual		Vouchered:Registered Collection	30/05/2017	Austria	Burgenland	Illmitz	Seebad
Herp206	Naturhistorisches Museum, Wien	Chordata	Amphibia	Anura	Bufonidae	Bufo	bufo	Koblmüller, Stephan	stephan.koblmueller@uni-graz.at		sexual		Vouchered:Registered Collection	28/05/2017	Austria	Burgenland	Bernstein	Bienenhütte
Herp207	Naturhistorisches Museum, Wien	Chordata	Amphibia	Anura	Pelobatidae	Pelobates	fuscus	Koblmüller, Stephan	stephan.koblmueller@uni-graz.at		sexual		Vouchered:Registered Collection	01/06/2017	Austria	Burgenland	Illmitz	Biologische Station
Herp208	Naturhistorisches Museum, Wien	Chordata	Reptilia	Squamata	Anguidae	Anguis	fragilis	Koblmüller, Stephan	stephan.koblmueller@uni-graz.at		sexual		Vouchered:Registered Collection	31/05/2017	Austria	Lower Austria	Mödling	Stadtwald
Herp209	Naturhistorisches Museum, Wien	Chordata	Amphibia	Anura	Ranidae	Rana	temporaria	Koblmüller, Stephan	stephan.koblmueller@uni-graz.at		sexual		Vouchered:Registered Collection	03/09/2017	Austria	Tyrol	Ströden/Matrei	Großbachalm	46.9950000000	12.2850000000
Herp210	Naturhistorisches Museum, Wien	Chordata	Amphibia	Caudata	Salamandridae	Ichthyosaura	alpestris	Koblmüller, Stephan	stephan.koblmueller@uni-graz.at		sexual		Vouchered:Registered Collection	30/09/2017	Austria	Styria	Festenburg	Festenburg
Herp211	Naturhistorisches Museum, Wien	Chordata	Reptilia	Squamata	Lacertidae	Zootoca	vivipara	Koblmüller, Stephan	stephan.koblmueller@uni-graz.at		sexual		Vouchered:Registered Collection	01/10/2017	Austria	Styria	Festenburg	Festenburg
Herp213	Naturhistorisches Museum, Wien	Chordata	Reptilia	Squamata	Colubridae	Zamenis	longissimus	Koblmüller, Stephan	stephan.koblmueller@uni-graz.at		sexual		Vouchered:Registered Collection	03/08/2017	Austria	Lower Austria	Königstetten	Peter Rosegger Straße
Herp214	Naturhistorisches Museum, Wien	Chordata	Reptilia	Squamata	Colubridae	Zamenis	longissimus	Koblmüller, Stephan	stephan.koblmueller@uni-graz.at		sexual		Vouchered:Registered Collection	03/07/2017	Austria	Lower Austria	Irenental	Irenentalstraße
Herp215	Naturhistorisches Museum, Wien	Chordata	Reptilia	Squamata	Lacertidae	Lacerta	horvathi	Koblmüller, Stephan	stephan.koblmueller@uni-graz.at		sexual		Vouchered:Registered Collection	19/08/1993	Austria	Carinthia	Doberbachtal
Herp216	Naturhistorisches Museum, Wien	Chordata	Reptilia	Squamata	Lacertidae	Lacerta	horvathi	Koblmüller, Stephan	stephan.koblmueller@uni-graz.at		sexual		Vouchered:Registered Collection	05/08/2003	Austria	Tyrol	Frauenbachtal	Lavantergraben
Herp217	Naturhistorisches Museum, Wien	Chordata	Reptilia	Squamata	Lacertidae	Lacerta	viridis	Koblmüller, Stephan	stephan.koblmueller@uni-graz.at		sexual		Vouchered:Registered Collection	02/08/2017	Austria	Carinthia	Dellach/Drau	Holztratten 28
Herp218	Naturhistorisches Museum, Wien	Chordata	Amphibia	Anura	Ranidae	Pelophylax		Koblmüller, Stephan	stephan.koblmueller@uni-graz.at		sexual		Vouchered:Registered Collection	23/09/2017	Austria	Styria	Neudau	Neudauer Teiche	47.1680000000	16.0860000000
Herp221	Naturhistorisches Museum, Wien	Chordata	Reptilia	Squamata	Colubridae	Coronella	austriaca	Koblmüller, Stephan	stephan.koblmueller@uni-graz.at		sexual		Vouchered:Registered Collection	09/07/2013	Austria	Lower Austria	Zwettl	B36 nahe Ortsschild
Herp222	Naturhistorisches Museum, Wien	Chordata	Reptilia	Squamata	Colubridae	Coronella	austriaca	Koblmüller, Stephan	stephan.koblmueller@uni-graz.at		sexual	juvenile	Vouchered:Registered Collection	19/08/2012	Austria	Burgenland	Silberberg	W-Straße, Oslip
Herp223	Naturhistorisches Museum, Wien	Chordata	Reptilia	Squamata	Colubridae	Coronella	austriaca	Koblmüller, Stephan	stephan.koblmueller@uni-graz.at		sexual	adult	Vouchered:Registered Collection	11/08/2014	Austria	Vienna	Wien	Alte Schanze	48.3200000000	16.4190000000
Herp224	Naturhistorisches Museum, Wien	Chordata	Amphibia	Anura	Hylidae	Hyla	arborea	Koblmüller, Stephan	stephan.koblmueller@uni-graz.at		sexual	adult	Vouchered:Registered Collection	21/07/2018	Austria	Styria	Graz	Rielteich	47.1160000000	15.4208000000
Herp225	Naturhistorisches Museum, Wien	Chordata	Reptilia	Squamata	Colubridae	Zamenis	longissimus	Koblmüller, Stephan	stephan.koblmueller@uni-graz.at		sexual	adult	Vouchered:Registered Collection	17/06/2018	Austria	Styria	Glanz/Weinstraße	Glanz 74	46.6550000000	15.5190000000
Herp226	Naturhistorisches Museum, Wien	Chordata	Reptilia	Squamata	Lacertidae	Lacerta	viridis	Koblmüller, Stephan	stephan.koblmueller@uni-graz.at		sexual	adult	Vouchered:Registered Collection	02/06/2018	Austria	Styria	Glanz/Weinstraße	Glanz 75	46.6560000000	15.5220000000
Herp227	Naturhistorisches Museum, Wien	Chordata	Reptilia	Squamata	Lacertidae	Lacerta	viridis	Koblmüller, Stephan	stephan.koblmueller@uni-graz.at		sexual	adult	Vouchered:Registered Collection	08/06/2018	Austria	Burgenland	Breitenbrunn	Thenauriegel	47.9380000000	16.7160000000
Herp228	Naturhistorisches Museum, Wien	Chordata	Reptilia	Squamata	Colubridae	Zamenis	longissimus	Koblmüller, Stephan	stephan.koblmueller@uni-graz.at		sexual	adult	Vouchered:Registered Collection	26/06/2018	Austria	Styria	Bachsdorf	Auenbachweg 21	46.8450000000	15.5430000000
Herp230	Naturhistorisches Museum, Wien	Chordata	Reptilia	Squamata	Colubridae	Natrix	natrix	Koblmüller, Stephan	stephan.koblmueller@uni-graz.at		sexual	adult	Vouchered:Registered Collection	11/06/2018	Austria	Styria	Graz	Graz
Herp234	Naturhistorisches Museum, Wien	Chordata	Reptilia	Squamata	Colubridae	Coronella	austriaca	Koblmüller, Stephan	stephan.koblmueller@uni-graz.at		sexual	adult	Vouchered:Registered Collection	02/08/2018	Austria	Styria	Graz	Schloßplatz Gösting	47.1000000000	15.3940000000
Herp235	Naturhistorisches Museum, Wien	Chordata	Amphibia	Anura	Ranidae	Pelophylax		Koblmüller, Stephan	stephan.koblmueller@uni-graz.at		sexual	immature	To Be Vouchered:Holdup/Private	31/03/2017	Austria	Styria	Radkersburg	Rabenhofteich, in Kübelfalle	46.7580000000	15.6420000000
Herp236	Naturhistorisches Museum, Wien	Chordata	Amphibia	Caudata	Salamandridae	Ichthyosaura	alpestris	Koblmüller, Stephan	stephan.koblmueller@uni-graz.at	female	sexual	adult	To Be Vouchered:Holdup/Private	31/03/2019	Austria	Styria	Dörfl an der Raab	Dörfl 52, Gartenteich	47.1640000000	15.6010000000
Herp237	Naturhistorisches Museum, Wien	Chordata	Amphibia	Caudata	Salamandridae	Ichthyosaura	alpestris	Koblmüller, Stephan	stephan.koblmueller@uni-graz.at	male	sexual	adult	To Be Vouchered:Holdup/Private	31/03/2019	Austria	Styria	Dörfl an der Raab	Dörfl 52, Gartenteich	47.1640000000	15.6010000000
Herp238	Naturhistorisches Museum, Wien	Chordata	Amphibia	Caudata	Salamandridae	Lissotriton	vulgaris	Koblmüller, Stephan	stephan.koblmueller@uni-graz.at	female	sexual	adult	To Be Vouchered:Holdup/Private	31/03/2019	Austria	Styria	Dörfl an der Raab	Dörfl 52, Gartenteich	47.1640000000	15.6010000000
Herp239	Naturhistorisches Museum, Wien	Chordata	Amphibia	Caudata	Salamandridae	Lissotriton	vulgaris	Koblmüller, Stephan	stephan.koblmueller@uni-graz.at	male	sexual	adult	To Be Vouchered:Holdup/Private	31/03/2019	Austria	Styria	Dörfl an der Raab	Dörfl 52, Gartenteich	47.1640000000	15.6010000000
